# Supplementary material for: Development and validation of the guideline for reporting evidence-based practice educational interventions and teaching (GREET)
Source: BMC Med Educ. 2016 Sep 6;16(1):237. doi: 10.1186/s12909-016-0759-1 (PMC5011880; doi:10.1186/s12909-016-0759-1)
Supplement: Additional file 1: — Dataset for psychometric testing of the GREET checklist. Complete dataset with results of participant responses (n = 31) for completeness of reporting for each item in the GREET checklist, ratings for whether the GREET checklist and E&E paper were easy to use and all comments provided by participants for the psychometric testing of the GREET checklist. (XLSX 82 kb) [file 12909_2016_759_MOESM1_ESM.xlsx]

## Sheet: Validity testing data 
RespondentID	StartDate	EndDate	Custom Data	Which of the following best describes your current position or professional role? Choose one of the following answers:	Which of the following best describes your current position or professional role? Choose one of the following answers: - Other (please specify)	Which of the following best describes your professional discipline? Choose one of the following answers:	Which of the following best describes your professional discipline? Choose one of the following answers: - Other (please specify)	What is your highest qualification level? Choose one of the following answers:	What is your highest qualification level? Choose one of the following answers: - Other (please specify)	Please indicate whether you had any previous training or education in EBP?	Please indicate whether you have had previous experience or exposure to reporting guidelines.	Please write your age. - Open-Ended Response	Please indicate your gender.	Is English your first language?	Is English your first language? - If English is not your first language, please indicate your first language.	Do you wish to receive a copy of the summary of the results of this survey?	Do you wish to receive a copy of your individual results from this survey?	GREET checklist item 1. TITLE: Provide the name or phrase that describes the educational intervention. <p> If the study reports information relating to this item, please copy or write the sentence(s) exactly as it appears in the research paper below. Please do not paraphrase or write a statement indicating that you think the information is reported.</p> - Open-Ended Response	Do you think the specific sentence(s) meet the requirements for item 1?	For item 1 did you use the:	Did you find the wording and layout easy to use for item 1 in the: - <b>GREET checklist</b>	Did you find the wording and layout easy to use for item 1 in the: - Please provide any comments or suggestions you have for improving the wording or layout.	Did you find the wording and layout easy to use for item 1 in the: - <b>Explanatory paper</b>	Did you find the wording and layout easy to use for item 1 in the: - Please provide any comments or suggestions you have for improving the wording or layout.	GREET checklist item 2.THEORY: Describe the educational theory (ies), concept or approach used in the intervention. <p>If the study reports information relating to this item, please copy or write the sentence(s) exactly as it appears in the research paper below. Please do not paraphrase or write a statement indicating that you think the information is reported.</p> - Open-Ended Response	Do you think the specific sentence(s) meet the requirements for item 2?	For item 2 did you use:	Did you find the wording and layout easy to use for item 2 in the: - <b>GREET checklist</b>	Did you find the wording and layout easy to use for item 2 in the: - Please provide any comments or suggestions you have for improving the wording or layout.	Did you find the wording and layout easy to use for item 2 in the: - <b>Explanatory paper</b>	Did you find the wording and layout easy to use for item 2 in the: - Please provide any comments or suggestions you have for improving the wording or layout.	GREET checklist item 3. LEARNING OBJECTIVES: Describe the learning objectives for the educational intervention.<p>If the study reports information relating to this item, please copy or write the sentence(s) exactly as it appears in the research paper below. Please do not paraphrase or write a statement indicating that you think the information is reported.</p> - Open-Ended Response	Do you think the specific sentence(s) meet the requirements for item 3?	For item 3 did you use:	Did you find the wording and layout easy to use for item 3 in the: - <b>GREET checklist</b>	Did you find the wording and layout easy to use for item 3 in the: - Please provide any comments or suggestions you have for improving the wording or layout.	Did you find the wording and layout easy to use for item 3 in the: - <b>Explanatory paper</b>	Did you find the wording and layout easy to use for item 3 in the: - Please provide any comments or suggestions you have for improving the wording or layout.	GREET checklist item 4. STEPS OF EBP: Describe which of the foundation steps of EBP (ask, acquire, appraise, apply, assess) were included in the educational intervention.<p>If the study reports information relating to this item, please copy or write the sentence(s) exactly as it appears in the research paper below. Please do not paraphrase or write a statement indicating that you think the inform…	Do you think the specific sentence(s) meet the requirements for item 4?	For item 4 did you use:	Did you find the wording and layout easy to use for item 4 in the: - <b>GREET checklist</b>	Did you find the wording and layout easy to use for item 4 in the: - Please provide any comments or suggestions you have for improving the wording or layout.	Did you find the wording and layout easy to use for item 4 in the: - <b>Explanatory paper</b>	Did you find the wording and layout easy to use for item 4 in the: - Please provide any comments or suggestions you have for improving the wording or layout.	GREET checklist item 5. MATERIALS: Describe the specific educational materials used in the educational intervention. Include materials provided to participants or used in the training of educational intervention providers. Indicate where these can be accessed (e.g. online appendix, URL). <p>If the study reports information relating to this item, please copy or write the sentence(s) exactly as it …	Do you think the specific sentence(s) meet the requirements for item 5?	For item 5 did you use:	Did you find the wording and layout easy to use for item 5 in the: - <b>GREET checklist</b>
2952530058	2013-02-12	2013-03-12	1	Undergraduate student		Physiotherapy		Currently completing first Bachelor degree		Completed at least one undergraduate course in EBP	No - I have not used a reporting guideline before	29	Male	Yes		Yes	No	Teaching of evidence-based medicine to medical students in Mexico: a randomized controlled trial	Yes - Partially	GREET checklist and explanatory paper	<b>Yes</b>		<b>Yes</b>	In the explanatory paper it reads 'item 1 NAME', whereas the table of contents and checklist say 'item 1 TITLE'. Probably just a typo but thought it was worth mentioning.	Evidence-based medicine (EBM) has been defined as “the integration of the best research evidence with our clinical expertise and our patient’s unique values and circumstances”, and it has emerged as a core competency necessary for all healthcare professionals	Yes - Fully	GREET checklist and explanatory paper	<b>Yes</b>		<b>Yes</b>		The main objective of this study was to assess EBM learning (knowledge, attitudes and self-reported skills) in undergraduate medical students with a randomized controlled trial.	Yes - Fully	GREET checklist and explanatory paper	<b>Yes</b>		<b>Yes</b>		1. Clinical decision making in medicine • List and define the main difficulties for objective decision making in medicine as defined by Eddy • Describe the components of a decision in medicine as defined by Eddy • Apply the concepts of anatomy of a decision as defined by Eddy in the analysis of a clinical problem 2. Uncertainty and probability in medicine • Define the concepts of uncertainty, pro…	Yes - Partially	GREET checklist and explanatory paper	<b>Yes</b>		<b>Yes</b>		Traditional EBM resources were used as course bibliography, including Straus’ book [1] and an EBM text in Spanish written by the course professors [28]. The content and learning objectives of the course are outlined below.	Yes - Fully	GREET checklist and explanatory paper	<b>Yes</b>
2952532170	2013-02-12	2013-03-12	3	Undergraduate student		Medical Radiation		Currently completing first Bachelor degree		Completed at least one undergraduate course in EBP	Yes - I have used a reporting guideline before	21	Female	Yes		Yes	Yes	Teaching of evidence-based medicine to medical students in Mexico: a randomized controlled trial	Yes - Fully	GREET checklist and explanatory paper	<b>Yes</b>		<b>Yes</b>		Its fundamental principles are: translation of uncertainty to an answerable clinical question, systematic retrieval of the best evidence available, critical appraisal for validity, relevance and applicability, use of results in practice and evaluation of its performance by the healthcare provider Nonetheless, the foundations of EBM that support clinical decision making are intuitively attractive …	Yes - Fully	GREET checklist and explanatory paper	<b>Yes</b>		<b>Yes</b>		the main outcomes: attitudes, knowledge and skills in EBM	Yes - Fully	GREET checklist and explanatory paper	<b>Yes</b>		<b>Yes</b>		ASK = all of the 1-15 learning objectives outlined in the intervention section ACQUIRE = Traditional EBM resources were used as course bibliography, including Straus’ book [1] and an EBM text in Spanish written by the course professors APPRAISE= N/A as it was the students own responsibliity to appraise their own information before applying it APPLY = The course instructional strategies included l…	Yes - Fully	GREET checklist and explanatory paper	<b>Yes</b>		<b>Yes</b>		The educational intervention was a one semester EBM course formally included in the medical school curriculum, with 14 two-hour weekly sessions. The course instructional strategies included large-group interactive sessions, small-group problem-solving activities, individual and group assignments, and informatics laboratory sessions. Traditional EBM resources were used as course bibliography, incl…	Yes - Fully	GREET checklist and explanatory paper	<b>Yes</b>
2952864633	2013-03-12	2013-03-12	4	Researcher		Physiotherapy		Honours		Completed postgraduate training / continuing education in EBP	Yes - I have used a reporting guideline before		Female	Yes		Yes	No	Teaching of evidence-based medicine to medical students in Mexico	Yes - Fully	GREET checklist only	<b>Yes</b>				Fundamental principles are: translation of uncertainty to an answererble clinical questions, systematic retrieval of the best evidence available, critica; apraisal for validity, relevance and applicability, use of results in practice and evaluation of its performance.	No - Not clear	GREET checklist and explanatory paper	<b>No</b>	Not really, i would consider revising the flow of the sentence. I am tired at the moment, but it doesn't seem to be very clear for me. The explanation helped a bit, however I am still not confident I have got the correct answer. Do you mean theories in terms of the reason for intervention... or theories as in previous ideas in the area that have not been confirmed by good evidence.	<b>Yes</b>	I like the "does not require" section.	To assess the educational effectiveness (attitudes, knowledge and skills) of an EBM course in undergraduate medical students.	Yes - Fully	GREET checklist only	<b>Yes</b>				Acquire: 14 two hour weekly sessions..... Apply:...group interactive sessions, small-group problem solving activties, individual and group assignments and informatics lab sessions Appraise: Taylors questionnaire and a multi-choice question test Assess: Course learning objectives	Yes - Partially	GREET checklist only	<b>Yes</b>	It has been a while since I used those classic concepts.	<b>Yes</b>	Delivered greater clarification	The course instructional strategies included large-group interactive sessions, small-group problem-solving activities, individual and group assignments, and informatics laboratory sessions. Traditional EBM resources were used as course bibliography, including Straus’ book [1] and an EBM text in Spanish written by the course professors [28]. The content and learning objectives of the course are ou…	Yes - Fully	GREET checklist only	<b>Yes</b>
2957569503	2013-04-12	2013-05-12	5	Undergraduate student		Human Movement		Currently completing first Honours degree		Completed at least one undergraduate course in EBP	No - I have not used a reporting guideline before	23	Female	Yes		Yes	Yes	The educational intervention was a one semester EBM course formally included in the medical school curriculum, with 14 two-hour weekly sessions. The course instructional strategies included large-group interactive sessions, small-group problem-solving activities, individual and group assignments, and informatics laboratory sessions	Yes - Partially	GREET checklist and explanatory paper	<b>No</b>	Indicate to name the type of intervantion and then the mode of delivery	<b>Yes</b>	Examples help	...assess EBM learning (knowledge, attitudes and self-reported skills) in undergraduate medical students with a randomized controlled trial.	Yes - Partially	GREET checklist and explanatory paper	<b>No</b>		<b>Yes</b>		assess the educational effectiveness (attitudes, knowledge and skills) of an EBM course in undergraduate medical students. The core portion of the study was a randomized post-test only control group design, for the main outcomes: attitudes, knowledge and skills in EBM.	Yes - Partially	GREET checklist and explanatory paper	<b>Yes</b>		<b>Yes</b>		The course instructional strategies included large-group interactive sessions, small-group problem-solving activities, individual and group assignments, and informatics laboratory sessions. Traditional EBM resources were used as course bibliography, including Straus’ book [1] and an EBM text in Spanish written by the course professors [28].	Yes - Partially	GREET checklist and explanatory paper	<b>Yes</b>		<b>Yes</b>		EBM course formally included in the medical school curriculum, with 14 two-hour weekly sessions. The course faculty were six professors trained in EBM teaching, all board-certified physicians with clinical practice...Traditional EBM resources were used as course bibliography, including Straus’ book [1] and an EBM text in Spanish written by the course professors [28]. Two instruments were used: Ta…	Yes - Partially	GREET checklist only	<b>Yes</b>
2964217399	2013-09-12	2013-09-12	6	Undergraduate student		Physiotherapy		Bachelor		Completed at least one undergraduate course in EBP	Yes - I have used a reporting guideline before	21	Female	Yes		No	No	Teaching of evidence-based medicine to medical students. A one-semester EBM course in the 5th year of a public medical school in Mexico	Yes - Fully	GREET checklist only	<b>Yes</b>	Initially, I wasnt sure if you wanted the title of the paper, or the intervention or both.			14 two-hour weekly sessions. The course instructional strategies included large-group interactive sessions, small-group problem-solving activities, individual and group assignments, and informatics laboratory sessions.	Yes - Partially	GREET checklist only	<b>No</b>	The word theory (ies) confused me, I was searching in the backgroud for referencing to certain theories before I realised item 2 just meant the approach of the intervention			The content and learning objectives of the course are outlined below. 1. Clinical decision making in medicine • List and define the main difficulties for objective decision making in medicine as defined by Eddy • Describe the components of a decision in medicine as defined by Eddy • Apply the concepts of anatomy of a decision as defined by Eddy in the analysis of a clinical problem 2. Uncertainty…	Yes - Fully	GREET checklist only	<b>Yes</b>	Easy to understand and straight to the point			Assess/ ask The assessed outcomes were attitudes, knowledge and skills related to EBM. Two instruments were used: Taylor’s questionnaire, a published instrument designed to evaluate the effectiveness of evidence-based medicine teaching [29] and a 100 multiple-choice question test developed specifically for this study.	Yes - Partially	GREET checklist only	<b>Yes</b>	ok, but a little messy. Hard not to paraphrase to meet criteria			Traditional EBM resources were used as course bibliography, including Straus’ book [1] and an EBM text in Spanish written by the course professors [28].	Yes - Partially	GREET checklist only	<b>Yes</b>
2966538050	2013-10-12	2013-10-12	7	Undergraduate student		Medical Radiation		Currently completing first Bachelor degree		Completed at least one undergraduate course in EBP	No - I have not used a reporting guideline before	21	Female	Yes		Yes	Yes	The educational intervention was a one-semester EBM course in the 5th year of a public medical school in Mexico. The study design was an experimental parallel group randomized controlled trial for the main outcome measures in the 5th year class (M5 EBM vs. M5 non-EBM groups), and quasi-experimental with static-groups comparisons for the 4th year (M4, not yet exposed) and 6th year (M6, exposed 6 m…	Yes - Fully	GREET checklist only	<b>Yes</b>		<b>Yes</b>		EBM attitudes, knowledge and self-reported skills were measured using Taylor’s questionnaire and a summative exam which comprised of a 100-item multiple-choice question (MCQ) test.	Yes - Fully	GREET checklist and explanatory paper	<b>Yes</b>		<b>Yes</b>		The main objective of this study was to assess EBM learning (knowledge, attitudes and self-reported skills) in undergraduate medical students with a randomized controlled trial. The purpose of this study was to assess the educational effectiveness (attitudes, knowledge and skills) of an EBM course in undergraduate medical students.	Yes - Fully	GREET checklist only	<b>Yes</b>		<b>Yes</b>		List the five steps of EBM, and apply them in a clinical problem	Yes - Partially	GREET checklist only	<b>Yes</b>		<b>Yes</b>		Traditional EBM resources were used as course bibliography, including Straus’ book [1] and an EBM text in Spanish written by the course professors [28].	Yes - Fully	GREET checklist and explanatory paper	<b>Yes</b>
2952872460	2013-03-12	2013-03-12	8	Undergraduate student		Podiatry		Bachelor		Completed at least one undergraduate course in EBP	Yes - I have used a reporting guideline before	29	Male	Yes		Yes	No	one semester EBM course formally included in the medical school curriculum, with 14 two-hour weekly sessions	Yes - Partially	GREET checklist only	<b>No</b>	I think the BRIEF NAME/TITLE, initially makes my refer to the title of the study. However, the GREET checklist description to provide the educational intervention requires further reading from the article. I would think INTERVENTION is a better heading.			course instructional strategies included large-group interactive sessions, small-group problem-solving activities, individual and group assignments, and informatics laboratory sessions. Traditional EBM resources were used as course bibliography, including Straus’ book [1] and an EBM text in Spanish written by the course professors	Yes - Partially	GREET checklist and explanatory paper	<b>No</b>	The THEORY heading, again makes one think we are seeking a theory that underpins the education intervention chosen. However, my impression of the provided study, is it is approach. It was only after reading the explanatory guidelines did I understand this checklist item. I suppose bolding/underline the words: educational theory, concept, approach may help the user.	<b>Yes</b>	The examples are very useful and perhaps should be included in the actual GREET checklist.	The main objective of this study was to assess EBM learning (knowledge, attitudes and self-reported skills) in undergraduate medical students with a randomized controlled trial.	Yes - Fully	GREET checklist only	<b>Yes</b>	All good	<b>Yes</b>	All good	7. Clinical questions • Define the concepts of background and foreground questions • Understand the advantages of structuring questions generated during clinical work • List the four components of a foreground clinical question (PICO) • Apply these concepts in developing questions from clinical problems • List the types of clinical questions (diagnosis, therapy, prognosis, harm, etiology) 8. Sour…	Yes - Partially	GREET checklist and explanatory paper	<b>No</b>	Perhaps: have a tick box (present or absent or unclear) or bullet points for each item (Ask, acquire, appraise, apply, assess) . The word 'describe' makes me think I needed to provide a description of each item, hence my long response above.	<b>No</b>	I felt it is still somewhat unclear how much detail to provide	Traditional EBM resources were used as course bibliography, including Straus’ book [1] and an EBM text in Spanish written by the course professors [28]. 1.Straus SE, Glasziou P, Richardson WS, Haynes RB: Evidence-Based Medicine. How to Practice and Teach it. 4th edition. Philadelphia, PA: Elsevier Churchill Livingstone; 2011. 28.Lifshitz A, Sánchez-Mendiola M: Medicina Basada en Evidencias. Méxic…	Yes - Fully	GREET checklist only	<b>No</b>
2952865382	2013-03-12	2013-03-12	9	Undergraduate student		Physiotherapy		Currently completing first Bachelor degree		Completed at least one undergraduate course in EBP	No - I have not used a reporting guideline before	20	Female	Yes		No	No	a one-semester EBM course in the 5th year of a public medical school in Mexico	Yes - Fully	GREET checklist only	<b>Yes</b>	The checklist uses the phrase 'TITLE' Title is a little confusing as it seems to be the heading of the paper rather than the intervention		The explanatory paper uses the phrase 'NAME'		No - Not reported	GREET checklist and explanatory paper	<b>Yes</b>		<b>Yes</b>		EBM attitudes, knowledge and self-reported skills were measured	Yes - Partially	GREET checklist only	<b>Yes</b>		<b>Yes</b>		List the five steps of EBM, and apply them in a clinical problem	Yes - Partially	GREET checklist only	<b>Yes</b>		<b>Yes</b>		Traditional EBM resources were used as course bibliography, including Straus’ book [1] and an EBM text in Spanish written by the course professors [28].	Yes - Fully	GREET checklist only	<b>Yes</b>
2966548684	2013-10-12	2013-10-12	10	Post graduate student		Occupational therapy		Honours		Completed postgraduate training / continuing education in EBP	Yes - I have used a reporting guideline before	41	Female	Yes		Yes	Yes	The educational intervention was a one-semester EBM course in the 5th year of a public medical school in Mexico. The study design was an experimental parallel group randomized controlled trial for the main outcome measures in the 5th year class (M5 EBM vs. M5 non-EBM groups), and quasi-experimental withstatic-groups comparisons for the 4th year (M4, not yet exposed) and 6th year (M6, exposed 6 mo…	Yes - Fully	GREET checklist and explanatory paper	<b>Yes</b>	The word TITLE in the explanation sentence could be confusing. If students/clinicians read this quickly and dont refer to the explanatory paper they may just write the title of the paper	<b>Yes</b>	I found the examples provided very helpful	Evidence-based medicine (EBM) has been defined as “the integration of the best research evidence with ourclinical expertise and our patient’s unique values and circumstances”,and it has emerged as a core competencynecessary for all healthcare professionals. Its fundamentalprinciples are: translation of uncertainty to an answerable clinical question, systematic retrieval of the best evidence avail…	No - Not clear	GREET checklist and explanatory paper	<b>Yes</b>		<b>Yes</b>	Again the examples were very helpful. I also liked the fact that a suggestion was provided re what to write if no clear theoretical background was stated	1. Clinical decision making in medicine _x0001_ List and define the main difficulties for objective decision making in medicine as defined by Eddy _x0001_ Describe the components of a decision in medicine as defined by Eddy _x0001_ Apply the concepts of anatomy of a decision as defined by Eddy in the analysis of a clinical problem 2. Uncertainty and probability in medicine _x0001_ Define the conc…	Yes - Fully	GREET checklist and explanatory paper	<b>Yes</b>	The learning objectives were very detailed and I was unsure how much detail to provide	<b>Yes</b>	Please see comment above. The examples given were quite brief which made me question whether the level of detail that I documented was correct	This is provided in the learning objectives.	Yes - Fully	GREET checklist and explanatory paper	<b>Yes</b>		<b>Yes</b>	The troubleshooting explanation was helpful here otherwise I would have been repeating information from the previous question	Traditional EBM resources were used as course bibliography, including Straus’ book [1] and an EBM text in Spanish written by the course professors	Yes - Partially	GREET checklist and explanatory paper	<b>Yes</b>
2973733224	12/13/2013	12/13/2013	11	Post graduate student			Population health	Other (please specify)	graduate diploma clinical epidemiology	No training or education in EBP	Yes - I have used a reporting guideline before	41	Female	Yes		Yes	Yes	The educational intervention was a one semester EBM course formally included in the medical school curriculum, with 14 two-hour weekly session. The course instructional strategies included large-group interactive session,s, small-group problem-solving activities, individual and group assingments, and informatics laboratory sessions.	Yes - Fully	GREET checklist and explanatory paper	<b>Yes</b>	I wouldn't limit it to a name or phrase. I would expect these interventions to require some explanation that would take up more than one sentence. If it is limited to one sentence, then the assessment of whether the paper met the criterion could be underestimated.	<b>Yes</b>		Several organizations, including the Institute of Medicine in the United States and World Federation for Meidcal Education, have advocated the implementation of EBM educational interventions in medical under and postgraduate training.	Yes - Partially	GREET checklist and explanatory paper	<b>Yes</b>		<b>Yes</b>		The purpose of this study was to assess the educational effectiveness (attitudes, knowledge and skills) of an EBM course in undergraduate medical students.	Yes - Partially	GREET checklist and explanatory paper			<b>No</b>	The checklist clearly asks for a description of the learning objective of the intervention however, the explanatory paper asks for a description of the learning goals for all groups, not just those receiving the intervention. Its a bit confusing because the checklist obviously doesn't take into account the study design and studies may not necessarily be controlled.	4. principles of evidence based medicine - list the five steps of EBM, and apply them in a clinical problem	No - Not clear	GREET checklist and explanatory paper			<b>Yes</b>		Traditional EBM resources were used as course bibliography, including STraus' book and an EBM text in Spanish written by the course professors.	Yes - Fully	GREET checklist and explanatory paper
2973734494	12/13/2013	12/13/2013	12	Research and teaching			Population Health	Other (please specify)	Graduate Diploma	No training or education in EBP	No - I have not used a reporting guideline before	33	Female	Yes		No	No	The educational intervention was a one-semester EBM course in the 5th year of a public medical school in Mexico ... The core portion of the study was a randomized posttest only control group design, for the main outcomes: attitudes, knowledge and skills in EBM. Sanchez-Mendiola et al. (2012)	Yes - Fully	GREET checklist and explanatory paper	<b>Yes</b>		<b>Yes</b>			No - Not reported	GREET checklist and explanatory paper	<b>Yes</b>		<b>Yes</b>	I found the explanatory paper particularly helpful for this question.	The purpose of this study was to assess the educational effectiveness (attitudes, knowledge and skills) of an EBM course in undergraduate medical students ... Two instruments were used ... to assess critical appraisal skills, use of evidence behaviors, knowledge and attitudes regarding evidence-based clinical practice ... The content and learning objectives of the course are outlined below. 1. Cl…	Yes - Fully	GREET checklist and explanatory paper	<b>Yes</b>		<b>Yes</b>		The intervention emphasised the first four steps of EBP. These were explicit within the learning objectives.	Yes - Partially	GREET checklist and explanatory paper	<b>Yes</b>		<b>Yes</b>		The course instructional strategies included large group interactive sessions, small-group problem-solving activities, individual and group assignments, and informatics laboratory sessions. Traditional EBM resources were used as course bibliography, including Straus’ book [Straus et al. 2011] and an EBM text in Spanish written by the course professors [Lifshitz & Sanchez-Mendiola 2002].Sanchez-Me…	Yes - Fully	GREET checklist and explanatory paper	<b>Yes</b>
2973738431	12/13/2013	12/13/2013	13	Undergraduate student		Physiotherapy		Currently completing first Bachelor degree		Completed at least one undergraduate course in EBP	No - I have not used a reporting guideline before	26	Female	Yes		Yes	Yes	The main objective of this study was to assess EBM learning (knowledge, attitudes and self-reported skills) in undergraduate medical students with a randomised controlled trial. The educational intervention was s one-semester EBM course in the 5th year of a public medical school in Mexico (Sanchez-Mendiola 2012).	Yes - Fully	GREET checklist and explanatory paper	<b>No</b>	Slightly vague, I had to use the explanatory paper to clarify specific information required.	<b>Yes</b>	Nil - quite clear and examples really helped.	No specific educational theory was used in developing this educational intervention.	No - Not reported	GREET checklist and explanatory paper	<b>No</b>	Simply because my article did not specify a particular theory, perhaps the checklist should say what to do in this situation.	<b>Yes</b>		The main objective of this study was to assess EBM learning (knowledge, attitudes and self-reported skills) in undergraduate medical students with a randomized controlled trial	Yes - Partially	GREET checklist only	<b>Yes</b>	However, could specify that the learning objectives should be explained for all groups.	<b>Yes</b>		The content and learning objectives of the course are outlined below... 4. Principles of Evidence Based Medicine... List the five steps of EBM, and apply them in a clinical problem	Yes - Partially	GREET checklist and explanatory paper	<b>Yes</b>	I just required the explanatory paper to see how much detail was required due to the term "describe".	<b>Yes</b>		Traditional EBM resources were used as course bibliography, including Straus’ book and an EBM text in Spanish written by the course professors	Yes - Partially	GREET checklist and explanatory paper	<b>Yes</b>
2971154487	2013-11-12	2013-11-12	14	Post graduate student			Social epidemiology	Masters		No training or education in EBP	No - I have not used a reporting guideline before	39	Female	Yes		Yes	Yes	The educational intervention was a one semester EBM course formally included in the medical school curriculum, with 14 two-hour weekly sessions.The course instructional strategies included large-group interactive sessions, small-group problem-solving activities, individual and group assignments, and informatics laboratory sessions.	Yes - Partially	GREET checklist and explanatory paper	<b>Yes</b>		<b>Yes</b>			No - Not reported	GREET checklist and explanatory paper	<b>Yes</b>		<b>Yes</b>		The assessed outcomes were attitudes, knowledge and skills related to EBM	No - Not clear	GREET checklist and explanatory paper	<b>Yes</b>		<b>Yes</b>		Principles of Evidence Based Medicine • Describe the history and origin of EBM • Define the concept of EBM • List the five steps of EBM, and apply them in a clinical problem • Explain the importance of EBM in clinical practice	Yes - Partially	GREET checklist and explanatory paper	<b>Yes</b>		<b>Yes</b>		Traditional EBM resources were used as course bibliography, including Straus’ book [1] and an EBM text in Spanish written by the course professors [28].	No - Not clear	GREET checklist and explanatory paper	<b>Yes</b>
2973736927	12/13/2013	12/13/2013	15	Post graduate student		Physiotherapy		Honours		Completed postgraduate training / continuing education in EBP	Yes - I have used a reporting guideline before	39	Female	Yes		No	No	The educational intervention was a one semester EBM course formally included in the medical school curriculum, with 14 two-hour weekly sessions.	Yes - Fully	GREET checklist and explanatory paper	<b>Yes</b>	the checklist suggests taht just ashort phrase naming the intervention is what we are looking for whereas teh explanatory paper suggests a full sentence describing delivery method	<b>Yes</b>			No - Not reported	GREET checklist and explanatory paper	<b>Yes</b>		<b>Yes</b>		1. Clinical decision making in medicine • List and define the main difficulties for objective decision making in medicine as defined by Eddy • Describe the components of a decision in medicine as defined by Eddy • Apply the concepts of anatomy of a decision as defined by Eddy in the analysis of a clinical problem 2. Uncertainty and probability in medicine • Define the concepts of uncertainty, pro…	Yes - Fully	GREET checklist and explanatory paper	<b>Yes</b>		<b>Yes</b>			No - Not clear	GREET checklist and explanatory paper	<b>Yes</b>		<b>Yes</b>		Traditional EBM resources were used as course bibliography, including Straus’ book [1] and an EBM text in Spanish written by the course professors	Yes - Fully	GREET checklist and explanatory paper	<b>Yes</b>
2973733640	12/13/2013	12/13/2013	16	Post graduate student			Population Health	Honours		Completed at least one undergraduate course in EBP	Yes - I have used a reporting guideline before	25	Male	No	Bulgarian	Yes	No	The educational intervention was a one-semester EBM course in the 5th year of a public medical school in Mexico	Yes - Fully	GREET checklist and explanatory paper	<b>No</b>	Wasn't sure if you wanted the title itself or another sentence. so i consulted the explanatory paper	<b>Yes</b>	This was good, explained that i needed an overview of the educational intervention itself, not just the title of the paper.	Evidence-based medicine (EBM) has been defined as “the integration of the best research evidence with our clinical expertise and our patient’s unique values and circumstances”, and it has emerged as a core competency necessary for all healthcare professionals Its fundamental principles are: translation of uncertainty to an answerable clinical question, systematic retrieval of the best evidence av…	Yes - Fully	GREET checklist only	<b>Yes</b>	Easy to follow, only reported the theory though (as it said or) so didn't provide information on the concept or approach.			The core portion of the study was a randomized posttest only control group design, for the main outcomes: attitudes, knowledge and skills in EBM	Yes - Partially	GREET checklist and explanatory paper	<b>Yes</b>		<b>Yes</b>	good examples. maybe need to but in bold the 'this item does not require' as i almost missed it	information wasn't explicitly htere, they did have a schedule which included many of these steps but it wasn't explicit	No - Not clear	GREET checklist and explanatory paper	<b>Yes</b>	taken on the checklist level it seems easy - do they include those foundation steps	<b>Yes</b>		Traditional EBM resources were used as course bibliography, including Straus’ book [1] and an EBM text in Spanish written by the course professors [28].	Yes - Fully	GREET checklist and explanatory paper	<b>Yes</b>
2980328185	12/16/2013	12/17/2013	17	Research and teaching		Physiotherapy		Masters		Completed postgraduate training / continuing education in EBP	Yes - I have used a reporting guideline before	59	Female	Yes		Yes	No	The educational intervention was a one-semester EBM course in the 5th year of a public medical school in Mexico. The study design was an experimental parallel group randomized controlled trial for the main outcome measures in the 5th year class (M5 EBM vs. M5 non-EBM groups), and quasi-experimental with static-groups comparisons for the 4th year (M4, not yet exposed) and 6th year (M6, exposed 6 m…	Yes - Partially	GREET checklist and explanatory paper	<b>Yes</b>		<b>Yes</b>			No - Not reported	GREET checklist and explanatory paper	<b>Yes</b>		<b>No</b>	It was easy to confuse whether this question was relating to reporting of theory about the impotance and use of EBP i.e. what was being taught with the theory of the way that it was being taught i.e. the actual educational process and strategies. I don't have any suggestions about how the wording could be improved. It became clearer to me what this question was referring to as I moved through the…	1. Clinical decision making in medicine _x0001_ List and define the main difficulties for objective decision making in medicine as defined by Eddy _x0001_ Describe the components of a decision in medicine as defined by Eddy _x0001_ Apply the concepts of anatomy of a decision as defined by Eddy in the analysis of a clinical problem 2. Uncertainty and probability in medicine _x0001_ Define the conc…	Yes - Partially	GREET checklist and explanatory paper	<b>Yes</b>		<b>Yes</b>		List the 5 steps of EBM, and apply them in a clinical problem Ask: 7. Clinical questions Acquire: 8. Sources of biomedical information, 9. The Cochrane Collaboration & 10. Search strategies to find the best medical scientific evidence Appraise: 11. Critical Apprasisal of medical literature: User's Guides to the Medical literature & 12 How to appraise an article about therapy, 13. How to appraise …	Yes - Partially	GREET checklist and explanatory paper	<b>Yes</b>		<b>No</b>	Refers to Dawes et al model described in Table 1 but I couldn't see that.	Traditional EBM resources were used as course Bibliography, including Straus' book and an EBM text in Spanish written by the course professors.	Yes - Fully	GREET checklist only	<b>Yes</b>
2980493613	12/17/2013	12/17/2013	18	Post graduate student		Physiotherapy		Other (please specify)	Graduate Certificate	Completed postgraduate training / continuing education in EBP	Yes - I have used a reporting guideline before	59	Female	Yes		No	No	evidence-based medicine The educational intervention was a one-semester EBM course in the 5th year of a public medical school in Mexico.	Yes - Fully	GREET checklist and explanatory paper		The best description was in the abstract not in the title.		Put title and abstract	Its fundamental principles are: translation of uncertainty to an answerable clinical question, systematic retrieval of the best evidence available, critical appraisal for validity, relevance and applicability, use of results in practice and evaluation of its performance by the healthcare provider. The purpose of this study was to assess the educational effectiveness (attitudes, knowledge and skil…	No - Not reported	GREET checklist and explanatory paper		I found this one hard as there were comments on general principles (not specific to this study) and the purpose of this study (not specific theories or concepts) and neither really fit with the GREET explanatory notes.		I'm not sure if it's the wording or the paper didn't have it.	The content and learning objectives of the course are outlined below. 1. Clinical decision making in medicine • List and define the main difficulties for objective decision making in medicine as defined by Eddy • Describe the components of a decision in medicine as defined by Eddy • Apply the concepts of anatomy of a decision as defined by Eddy in the analysis of a clinical problem 2. Uncertainty…	Yes - Fully	GREET checklist only		I did read the explanatory notes just to check I hadn't missed anything.				No - Not reported	GREET checklist and explanatory paper				Seemed much clearer than the paper.	The educational intervention was a one semester EBM course formally included in the medical school curriculum, with 14 two-hour weekly sessions. Traditional EBM resources were used as course bibliography, including Straus’ book [1] and an EBM text in Spanish written by the course professors	Yes - Fully	GREET checklist and explanatory paper
2980491127	12/17/2013	12/17/2013	19	Undergraduate student		Physiotherapy		Bachelor		Completed at least one undergraduate course in EBP	Yes - I have used a reporting guideline before	49	Female	Yes		Yes	Yes	The educational intervention was a one-semester EBM course in the 5th year of a public medical school in Mexico of an EBM course in undergraduate medical students	Yes - Fully	GREET checklist and explanatory paper	<b>Yes</b>		<b>Yes</b>			No - Not reported	GREET checklist only	<b>Yes</b>				The content and learning objectives of the course are outlined below. 1. Clinical decision making in medicine etc up to item number 15 on pages 3 and 4	Yes - Fully	GREET checklist and explanatory paper	<b>Yes</b>		<b>Yes</b>		ask, acquire, appraise, apply 5. Reflective medical practice 6. Clinicians’ information needs 7.Clinical questions 8. Sources of biomedical information 9. The Cochrane Collaboration 10. Search strategies to find the best medical scientific evidence 11. Critical appraisal of the medical literature: Users’ Guides to the Medical Literature .... and up to item number 15	Yes - Partially	GREET checklist only	<b>Yes</b>				Traditional EBM resources were used as course bibliography, including Straus’ book [1] and an EBM text in Spanish written by the course professors [28]. .	Yes - Fully	GREET checklist and explanatory paper	<b>Yes</b>
2980859787	12/17/2013	12/17/2013	20	Post graduate student		Physiotherapy		Honours		No training or education in EBP	No - I have not used a reporting guideline before	40	Female	Yes		Yes	No	A one semester EBM course formally included in medical school curriculum, with 14 2hour weekly sessions.	Yes - Fully	GREET checklist and explanatory paper	<b>Yes</b>	The wording on checklist has TITLE, on E& E has NAME. I'm not completely sure you're not asking is the educational intervention named in the title (I don't think that's what you're asking, that isn't what I've answered) but consistent wording would help beginner users.	<b>Yes</b>	As above		No - Not reported	GREET checklist and explanatory paper	<b>Yes</b>		<b>Yes</b>	What this is item does not require needs fixing	The main objective was to assess EBM learning (knowledge, attitudes and self-reported skills), used Taylor's questionnaire and 100 point multiple choice Q test developed specifically for this study	Yes - Fully	GREET checklist and explanatory paper	<b>Yes</b>		<b>No</b>	Wasn't clear (still isn't clear) if you want the specific outcome measurement tools reported here. Found section on what this item doesn't require a bit obscure and not helpful, (would people really think instructor training fitted here?) but presumably this as been worked through previously and is in here for a reason	Ask: content and learning objective 7: clinical questions Acquire: Learning objectives 8-10 Appraise: learning objectives 11-14	Yes - Fully	GREET checklist and explanatory paper	<b>Yes</b>		<b>Yes</b>	Is it possible to move table 1 to this section?	Gave outline of course content but not enough info to reproduce course	Yes - Partially	GREET checklist and explanatory paper	<b>Yes</b>
2982599746	12/17/2013	12/18/2013	21	Undergraduate student		Physiotherapy		Currently completing first Bachelor degree		Completed at least one undergraduate course in EBP	No - I have not used a reporting guideline before	22	Male	No	Korean	Yes	Yes	The educational intervention was a one semester EBM course formally included in the medical school curriculum, with 14 two-hour weekly sessions.	Yes - Fully	GREET checklist and explanatory paper	<b>No</b>	Checklist asks for a 'name or phrase' so I initially put down just 'evidence based medicine course'. According to guideline, I'm required to provide 'one or two line description of the intervention delivery method and EBP skills addressed'	<b>Yes</b>		Traditional EBM resources were used as course bibliography, including Straus' book and an EBM text in Spanish written by the course professors.	Yes - Partially	GREET checklist and explanatory paper	<b>No</b>	Couldn't understand what I was expected to find by just checklist. Probably because I'm not familiar with educational intervention studies.	<b>Yes</b>	Underlying theories of intervention seems to be implicit and it's difficult to find a statement that explicitly states them.	The content and learning objectives of the course are outlined below. 1. Clinical decision making in medicine *List and define the main difficulties for objective decision making in medicine as defined by Eddy *--- *--- ----- 15. Clinical practice guidelines *--- *--- *---	Yes - Fully	GREET checklist and explanatory paper	<b>Yes</b>		<b>Yes</b>		The content and learning objectives of the course are outlined below. --- --- 4. Principles of Evidence Based Medicine *Describe the history and origin of EBM *Define the concept of EBM *List the five steps of EBM, and apply them in a clinical problem	Yes - Fully	GREET checklist and explanatory paper	<b>Yes</b>		<b>Yes</b>		Traditional EBM resources were used as course bibliography, including Straus' book and an EBM text in Spanish written by the course professors.	Yes - Fully	GREET checklist and explanatory paper	<b>Yes</b>
2982594325	12/17/2013	12/17/2013	22	Post graduate student		Human Movement		Other (please specify)	Currently completing PhD	No training or education in EBP	Yes - I have used a reporting guideline before	24	Female	Yes		Yes	No	Teaching of evidence-based medicine to medical students in Mexico: a randomized controlled trial	No - Not reported	GREET checklist and explanatory paper	<b>Yes</b>		<b>Yes</b>		The concepts related to EBM and its educational implications have disseminated rapidly in the last decade, and this change needs to be accompanied with strong educational research to document its effectiveness.	No - Not reported	GREET checklist and explanatory paper	<b>Yes</b>		<b>Yes</b>	Make the "no explicit theory" more obvious	The assessed outcomes were attitudes, knowledge and skills related to EBM.	Yes - Partially	GREET checklist and explanatory paper	<b>Yes</b>		<b>Yes</b>		1. Clinical decision making in medicine • List and define the main difficulties for objective decision making in medicine as defined by Eddy • Describe the components of a decision in medicine as defined by Eddy • Apply the concepts of anatomy of a decision as defined by Eddy in the analysis of a clinical problem 2. Uncertainty and probability in medicine • Define the concepts of uncertainty, pro…	Yes - Fully	GREET checklist and explanatory paper	<b>Yes</b>		<b>Yes</b>		Traditional EBM resources were used as course bibliography, including Straus’ book and an EBM text in Spanish written by the course professors.	Yes - Partially	GREET checklist and explanatory paper	<b>Yes</b>
2982601050	12/17/2013	12/18/2013	23	Post graduate student			Tertiary Education and Health Science	Honours		No training or education in EBP	No - I have not used a reporting guideline before	27	Female	Yes		No	No	The educational intervention was a one-semester Evidence-Based Medicine (EBM) course in the 5th year of a public medical school in Mexico. The study design was an experimental parallel group randomized controlled trial for the main outcome measures in the 5th year class (M5 EBM vs. M5 non-EBM groups), and quasi-experimental with static-groups comparisons for the 4th year (M4, not yet exposed) and…	Yes - Partially	GREET checklist and explanatory paper	<b>Yes</b>		<b>Yes</b>	Having examples was very useful to be able to compare and search for similarly structured sentences.	No specific educational theory was used in developing this educational intervention.	Yes - Fully	GREET checklist and explanatory paper	<b>Yes</b>		<b>Yes</b>		The content and learning objectives of the course are outlined below. 1. Clinical decision making in medicine • List and define the main difficulties for objective decision making in medicine as defined by Eddy • Describe the components of a decision in medicine as defined by Eddy • Apply the concepts of anatomy of a decision as defined by Eddy in the analysis of a clinical problem 2. Uncertainty…	Yes - Fully	GREET checklist and explanatory paper	<b>Yes</b>		<b>Yes</b>		See learning objectives for this information.	Yes - Partially	GREET checklist and explanatory paper	<b>Yes</b>		<b>Yes</b>		Traditional EBM resources were used as course bibliography, including Straus’ book [1] and an EBM text in Spanish written by the course professors [28].	Yes - Fully	GREET checklist and explanatory paper	<b>Yes</b>
2984736573	12/18/2013	12/20/2013	24	Post graduate student		Occupational therapy		Honours		Completed at least one undergraduate course in EBP	Yes - I have used a reporting guideline before	36	Male	Yes		Yes	Yes	The educational intervention was a one-semester Evidence-Based Medicine(EBM) course in the 5th year of a public medical school in Mexico. An experimental parallel group randomized controlled trial for the main outcome measures in the 5th year class and quasi-experimental with static-groups comparisons for the 4th year and 6th year groups	Yes - Fully	GREET checklist and explanatory paper	<b>No</b>	add a line to give broad overview of area to describe the title	<b>Yes</b>		No specific theory was identified The educational concept of Evidence-based medicine is described in the introduction Evidence-based medicine (EBM) has been defined as “the integration of the best research evidence with our clinical expertise and our patient’s unique values and circumstances”, and it has emerged as a core competency necessary for all healthcare professionals	No - Not reported	GREET checklist and explanatory paper	<b>Yes</b>		<b>Yes</b>		The content and learning objectives of the course are outlined below. 1. Clinical decision making in medicine _x0001_ - List and define the main difficulties for objective decision making in medicine as defined by Eddy _x0001_ - Describe the components of a decision in medicine as defined by Eddy _x0001_ - Apply the concepts of anatomy of a decision as defined by Eddy in the analysis of a clinica…	No - Not clear	GREET checklist and explanatory paper	<b>No</b>		<b>Yes</b>	This was confusing because the opening sentence referred to content and learning objectives. The manual says not to inlcude educational content - I am unclear (maybe because I don't have content knowledge). My interpretation would be that the bullet points are the learning objectives	I could only find it addressed in the introduction Its fundamental principles are: translation of uncertainty to an answerable clinical question, systematic retrieval of the best evidence available, critical appraisal for validity, relevance and applicability, use of results in practice and evaluation of its performance by the healthcare provider As for methods - it may be implied from the learni…	No - Not reported	GREET checklist and explanatory paper	<b>Yes</b>		<b>Yes</b>		Traditional EBM resources were used as course bibliography, including Straus’ book [1] and an EBM text in Spanish written by the course professors [28] There was a higher reported use of the Cochrane Library and secondary journals in both items in the M5 intervention group, and a higher use of original research papers to solve a healthcare problem. It is apparent that all the students use frequen…	No - Not clear	GREET checklist and explanatory paper	<b>Yes</b>
2982703229	12/18/2013	12/18/2013	25	Post graduate student			Dietitian	Other (please specify)	Post Grad Dipl	No training or education in EBP	No - I have not used a reporting guideline before	50	Female	Yes		Yes	Yes	The main objective of this study was to assess EBM learning (knowledge, attitudes and self-reported skills) in undergraduate medical students with a randomized controlled trial.	Yes - Partially	GREET checklist and explanatory paper	<b>Yes</b>	The word "title" was confusing as I was unclear whether to use the "name or phrase" from the title only .	<b>Yes</b>	After reading the expanatory paper I decided to use the text not just the title	The assessed outcomes were attitudes, knowledge and skills related to EBM. Two instruments were used: Taylor’s questionnaire, a published instrument designed to evaluate the effectiveness of evidence-based medicine teaching [29] and a 100 multiple-choice question test developed specifically for this study	No - Not clear	GREET checklist and explanatory paper	<b>Yes</b>	I am not familiar with the concept so unsure if I have answered the question correctly	<b>Yes</b>	The examples were the most helpful	The core portion of the study was a randomized posttest only control group design, for the main outcomes: attitudes, knowledge and skills in EBM	Yes - Partially	GREET checklist and explanatory paper	<b>Yes</b>		<b>Yes</b>	Again examples were useful	AQUIRE-These comparison groups were included to acquire more information from our population in concurrent groups and increase the validity of the study ASSESS -The instrument includes items to assess critical appraisal skills, use of evidence behaviors, knowledge and attitudes regarding evidence-based clinical practice APPLY-There was a higher reported use of the Cochrane Library and secondary j…	Yes - Partially	GREET checklist and explanatory paper	<b>Yes</b>	I am not familiar with EPB so explaination brackets was needed	<b>Yes</b>	I assumed "appraise" was similar to evaluation of learning but the expanatory aper states this is not the cases	Traditional EBM resources were used as course bibliography, including Straus’ book [1] and an EBM text in Spanish written by the course professors [28].	Yes - Partially	GREET checklist and explanatory paper	<b>Yes</b>
2982742912	12/18/2013	12/18/2013	26	Post graduate student			Dietetics	Masters		No training or education in EBP	Yes - I have used a reporting guideline before	23	Female	Yes		Yes	No	The main objective of this study was to assess EBM learning (knowledge, attitudes and self-reported skills) in undergraduate medical students with a randomized controlled trial	No - Not clear	GREET checklist and explanatory paper	<b>No</b>	The word TITLE implies we need to write the title, however the explanatory paper indicates it is not the title which is required for this section, more a breif summary statement which usually appears in the abstract	<b>Yes</b>	The examples help immensley. Still not 100% clear on what information should and shouldn't be in this first 'TITLE' or brief name section however, perhaps a list of what to include and what not to include?		No - Not reported	GREET checklist and explanatory paper	<b>Yes</b>		<b>Yes</b>		1. Clinical decision making in medicine • List and define the main difficulties for objective decision making in medicine as defined by Eddy • Describe the components of a decision in medicine as defined by Eddy • Apply the concepts of anatomy of a decision as defined by Eddy in the analysis of a clinical problem 2. Uncertainty and probability in medicine • Define the concepts of uncertainty, pro…	Yes - Fully	GREET checklist and explanatory paper	<b>No</b>	The checklist could potentially distinguish what learning objectives were (e.g. specific knowledge, skills, attitudes or beliefs)	<b>Yes</b>		Its fundamental principles are: translation of uncertainty to an answerable clincial question, systematic retrieval of the best evidence available, critical appraisal for validity, relevance and applicability, use of results in practice and evaluation of its performance by the healthcare provider.	Yes - Partially	GREET checklist and explanatory paper	<b>Yes</b>	Perhaps add "simply listing the steps is not enough, the study should show how they have implemented the steps" if this is the case. In the paper we are looking at they have listed the steps but not shown how they have used them specifially...therefore did they meet the checklist requirements?	<b>Yes</b>		The course instructional strategies included large-group interactive sessions, small-group problem solving activities, individual and group assignements and informatics laboratory sessions. Traditional EBM resources were used as course bibliography, including Staus's book and an EBM text in Spanish written by the course professors	Yes - Fully	GREET checklist and explanatory paper	<b>Yes</b>
2982910758	12/18/2013	12/18/2013	27	Post graduate student			Epidemiology	Masters		Completed postgraduate training / continuing education in EBP	Yes - I have used a reporting guideline before	40	Male	Yes		Yes	No	From the Abstract > "The educational intervention was a one-semester EBM course in the 5th year of a public medical school in Mexico. The study design was an experimental parallel group randomized controlled trial for the main outcome measures in the 5th year class (M5 EBM vs. M5 non-EBM groups), and quasi-experimental with static-groups comparisons for the 4th year (M4, not yet exposed) and 6th …	Yes - Fully	GREET checklist and explanatory paper	<b>No</b>	Wondered whether 'Title' is the best term for this aspect of the checklist as initially I presumed it was asking me for the 'title' of the paper.	<b>Yes</b>	See above	p.2 "The purpose of this study was to assess the educational effectiveness (attitudes, knowledge and skills) of an EBM course in undergraduate medical students." ... "Fifth year medical students were randomized in two groups, one of which was subjected to the educational intervention during the first semester of the academic year (M5 EBM), while the other half (M5 non-EBM) had an Aviation Medicin…	Yes - Partially	GREET checklist and explanatory paper	<b>Yes</b>	Perhaps consider augmenting 'theory, concept or approach' with 'framework' [?]	<b>Yes</b>	See above	p.2 "... main outcomes: attitudes, knowledge and skills in EBM" + p.4 "The content and learning objectives of the course are outlined below." + p.6 "The assessed outcomes were attitudes, knowledge and skills related to EBM. Two instruments were used: ..."	Yes - Partially	GREET checklist and explanatory paper	<b>No</b>	in the checklist 'objectives' may be viewed as being limited to the 'intervention' group - whilst in the checklist reviewers are tasked with expressing "learning goals for all groups"	<b>Yes</b>		from pp.4-5 ... Ask -> "7. Clinical questions" Acquire -> "10. Search strategies ..." Appraise -> "14. How to appraise a SRv ..." Apply -> "13 + 14 + 15 = Use an [article/SRV/GDL] to solve a clinical prob" Assess -> not reported	Yes - Partially	GREET checklist and explanatory paper	<b>Yes</b>		<b>No</b>	I was seeking some additional insights into the type of information sought for this Item perhaps through augmenting Table 1 with examples for each of Ask, Acquire, Appraise, Apply and Assess.	p.4 "Traditional EBM resources were used as course bibliography, including Straus’ book [1] and an EBM text in Spanish written by the course professors [28]. "	Yes - Fully	GREET checklist and explanatory paper	<b>Yes</b>
2982907971	12/18/2013	12/18/2013	28	Post graduate student		Physiotherapy	& Population Health	Honours		No training or education in EBP	Yes - I have used a reporting guideline before	26	Female	No	Croatian	Yes	No	One semester EBM course formally included in the medical school curriculum	Yes - Fully	GREET checklist only	<b>Yes</b>	I was slightly confused about the label "TITLE" at the start of the prompt. At first I thought you were seeking info from the title of the paper... but I assume 'title' here is referring to the title of the intervention.	<b>Yes</b>	I'm unsure whether the info I have provided in the response is complete. On reading the explanatory paper for this item it seems like more information on the specifics of the intervention delivery method are required - I did not get this impression from the checklist... because it says to write the name of the educational intervention. It may be worth saying "provide the name and a brief descript…		No - Not reported	GREET checklist only	<b>Yes</b>		<b>Yes</b>	The use of examples here is helpful however I don't see how 2d expresses/ indicates a concept or approach... other than from a purely methodological standpoint. It doesn't seem to hint at any underpinning conceptual model or theory. I would remove this one. The others are really clear.	main outcomes: attitudes, knowledge and skills in EBM The content and learning objectives of the course are outlined below. 1. Clinical decision making in medicine 2. Uncertainty and probability in medicine 3. Bayes’ theorem 4. Principles of Evidence Based Medicine 5. Reflective medical practice 6. Clinicians’ information needs 7. Clinical questions 8. Sources of biomedical information 9. The Coc…	Yes - Fully	GREET checklist only	<b>Yes</b>		<b>Yes</b>	The instructions here are somewhat inconsistent with those provided in the checklist. The way I read it, the checklist prompts one to identify learning objectives for the educational intervention. The E&E however, indicates that learning objectives for all groups should be identified, including control group...As someone that did not look at the E&E while extracting the information pertaining to …	Ask: "7. Clinical questions • Define the concepts of background and foreground questions • Understand the advantages of structuring questions generated during clinical work • List the four components of a foreground clinical question (PICO) • Apply these concepts in developing questions from clinical problems • List the types of clinical questions (diagnosis, therapy, prognosis, harm, etiology)" …	Yes - Partially	GREET checklist and explanatory paper	<b>Yes</b>	The use of the word 'describe' is likely to elicit information perhaps not directly of interest to the item	<b>Yes</b>	The way I read the instructions here, all that is required is a very brief outline/ list of which foundation steps were used in the EBP. I think using the word 'describe' is likely to elicit long winded responses which cross over into the domain of other items such as item 3 and 11 (such as the one I just provided). I realize now that that is not what is required. Perhaps the choice of wording of…	Materials provided to students: "Traditional EBM resources were used as course bibliography, including Straus’ book [1] and an EBM text in Spanish written by the course professors" No reporting on materials used in the training of providers.	Yes - Partially	GREET checklist only	<b>Yes</b>
2984906683	12/19/2013	12/19/2013	29	Undergraduate student		Physiotherapy		Currently completing first Bachelor degree		Completed at least one undergraduate course in EBP	No - I have not used a reporting guideline before	22	Male	Yes		Yes	No	Teaching of evidence-based medicine to medical students in Mexico: a randomized controlled trial	Yes - Fully	GREET checklist and explanatory paper	<b>Yes</b>		<b>Yes</b>		EBM attitudes, knowledge and self-reported skills were measured using Taylor’s questionnaire and a summative exam which comprised of a 100-item multiple-choice question (MCQ) test. Its fundamental principles are: translation of uncertainty to an answerable clinical question, systematic retrieval of the best evidence available, critical appraisal for validity, relevance and applicability, use of r…	No - Not clear	GREET checklist and explanatory paper	<b>Yes</b>		<b>No</b>		The main objective of this study was to assess EBM learning (knowledge, attitudes and self-reported skills) in undergraduate medical students with a randomized controlled trial.	Yes - Partially	GREET checklist and explanatory paper	<b>Yes</b>		<b>No</b>		Evidence-based medicine (EBM) has been defined as “the integration of the best research evidence with our clinical expertise and our patient’s unique values and circumstances”, and it has emerged as a core competency necessary for all healthcare professionals [1-3]. Its fundamental principles are: translation of uncertainty to an answerable clinical question, systematic retrieval of the best evid…	No - Not clear	GREET checklist and explanatory paper	<b>No</b>		<b>No</b>		Traditional EBM resources were used as course bibliography, including Straus’ book [1] and an EBM text in Spanish written by the course professors [28].	Yes - Fully	GREET checklist and explanatory paper	<b>Yes</b>
2984953893	12/19/2013	12/19/2013	31	Post graduate student		Physiotherapy		Honours		Completed at least one undergraduate course in EBP	No - I have not used a reporting guideline before	35	Male	Yes		No	No	a one-semester EBM course in the 5th year of a public medical school in Mexico.	Yes - Fully	GREET checklist and explanatory paper	<b>Yes</b>		<b>Yes</b>		assess the educational effectiveness (attitudes, knowledge and skills) of an EBM course in undergraduate medical students.	Yes - Fully	GREET checklist and explanatory paper	<b>Yes</b>		<b>Yes</b>		The content and learning objectives of the course are...critical appraisal skills, use of evidence behaviors, knowledge and attitudes regarding evidence-based clinical practice	Yes - Fully	GREET checklist and explanatory paper	<b>Yes</b>		<b>Yes</b>		Principles of Evidence Based Medicine...List the five steps of EBM, and apply them in a clinical problem...	Yes - Partially	GREET checklist and explanatory paper	<b>Yes</b>		<b>Yes</b>		Traditional EBM resources were used as course bibliography, including Straus’ book [1] and an EBM text in Spanish written by the course professors [28].	No - Not clear	GREET checklist and explanatory paper	<b>Yes</b>
2984957683	12/19/2013	12/19/2013	32	Post graduate student		Physiotherapy		Masters		Completed at least one undergraduate course in EBP	No - I have not used a reporting guideline before	63	Female	Yes		Yes	Yes	educational intervention was a one-semester EBM course in the 5th year of a public medical school in Mexico	Yes - Partially	GREET checklist and explanatory paper	<b>No</b>	The checklist implied that we were assessing the given title, but that does not necessarily describe the educational intervention. Not sure whether you are wanting an assessment of the Title as given or whether you are wanting me to provide a more appropriate TITLE.		The Greet checklist and the explanatory paper are inconsistent in that Brief Name is equated with TITLE and therefore open to mis-interpretation	Its fundamental principles are: translation of uncertainty to an answerable clinical question, systematic retrieval of the best evidence available, critical appraisal for validity, relevance and applicability, use of results in practice and evaluation of its performance by the healthcare provider [4].	Yes - Partially	GREET checklist and explanatory paper	<b>No</b>	Although this description refers to the principles of EBM it does not exactly explain the underlying educational principles , even though it is a well developed intervention.		The examples in the explanatory paper more clearly outline the type of theory or model that I have searched for tin the paper. However without a strong background in educational theroy I may have missed something less obvious.	1. Clinical decision making in medicine • List and define the main difficulties for objective decision making in medicine as defined by Eddy • Describe the components of a decision in medicine as defined by Eddy • Apply the concepts of anatomy of a decision as defined by Eddy in the analysis of a clinical problem 2. Uncertainty and probability in medicine • Define the concepts of uncertainty, pro…	Yes - Partially	GREET checklist and explanatory paper	<b>Yes</b>	The learning objectives are listed among content and the checklist does not provide an assessment of the objectives against the aims of the intervention.		It is not clear whether you are asking for just a list of the learning objectives as given in the above example or whether you are asking for them to aligned against the aims of the intervention (ie knolwedge, skills, attitudes, behaviours)	The assessed outcomes were attitudes, knowledge and skills related to EBM.	No - Not clear	GREET checklist and explanatory paper	<b>Yes</b>	Although this wording is clear, the steps in the actual article may be inferred rather than clearly stated. For example in this article, the fact that the above outcomes were assessed, it infers that the steps of acquire, appraise and apply have been used, but it is not clear how and when each of them relate to the learning objectives.	<b>Yes</b>	The trouble shooting item should be highlighted initially	Traditional EBM resources were used as course bibliography, including Straus’ book [1] and an EBM text in Spanish written by the course professors [28]. The content and learning objectives of the course are outlined below.	Yes - Fully	GREET checklist and explanatory paper	<b>Yes</b>
2984958408	12/19/2013	12/19/2013	33	Post graduate student		Physiotherapy		Masters		Completed postgraduate training / continuing education in EBP	Yes - I have used a reporting guideline before	29	Male	Yes		No	No	The educational intervention was a one semester EBM course formally included in the medical school curriculum	Yes - Fully	GREET checklist and explanatory paper	<b>Yes</b>	the phrase 'describing the intervention' made me want to insert the whole section about the content. It seems unnecessary to paste a sentence here saying 'it is an EBM education intervention' because we already know that otherwise we wouldn't be using this appraisal....	<b>Yes</b>			No - Not reported	GREET checklist and explanatory paper	<b>Yes</b>		<b>Yes</b>		The content and learning objectives of the course are outlined below.	Yes - Fully	GREET checklist and explanatory paper	<b>Yes</b>		<b>Yes</b>		The content and learning objectives of the course are outlined below. Apply these concepts in developing questions from clinical problems Sources of biomedical information Search strategies to find the best medical scientific evidence Critical appraisal of the medical literature: Users’ Guides to the Medical Literature How to appraise an article about therapy How to appraise a Systematic Review o…	Yes - Fully	GREET checklist and explanatory paper	<b>Yes</b>	I have just taken parts of the course content that best reflect these steps.	<b>Yes</b>		Traditional EBM resources were used as course bibliography, including Straus’ book [1] and an EBM text in Spanish written by the course professors [28].	Yes - Fully	GREET checklist only	<b>Yes</b>
[truncated: 92 more columns]
